# Supplementary material for: Genetic Analysis of Fusarium Head Blight Resistance in CIMMYT Bread Wheat Line C615 Using Traditional and Conditional QTL Mapping
Source: Front Plant Sci. 2018 May 1;9:573. doi: 10.3389/fpls.2018.00573 (PMC5946024; doi:10.3389/fpls.2018.00573)
Supplement: Supplementary file 1 [file Table_1.XLSX]

## Sheet: Table S1
Table S1. Analysis of variance for Fusarium head blight and disease-related traits in RILs from C615/Yangmai 13
Traitsa	Mean squares
	Genotype	Year	Genotype × year	Error
FHB point	17.03***	42.27***	11.69***	2.72
FHB spray	84.67***	5029.09***	23.82***	3.95
PH	682.37***	6597.85***	55.98***	18.67
SC	0.094***	0.126***	0.06	0.05
FD	5.87***	15229.95***	2.14***	0.42
a FHB point: FHB evaluated after point inoculation; FHB spray: FHB evaluated after spray inoculation; PH: Plant height; SC: Spikelet compactness; FD: Days to Flowering
*** Significant at P < 0.001

## Sheet: Table S2
Table S2. All SNP markers mapped in the C615/Yangmai 13 RIL populationin
SNP marker	Position (cM)	Chromosome
BobWAite_c22256_79	0	1A
Tdurum_contig81875_148	3.026	1A
BobWhite_c11946_277	15.694	1A
BobWAite_c31155_350	20.042	1A
BS00100287_51	20.29	1A
RAC875_c59712_105	20.29	1A
Tdurum_contig50845_215	20.29	1A
BobWhite_c46501_92	20.29	1A
BS00022738_51	20.29	1A
Excalibur_c105151_200	20.29	1A
Kukri_rep_c108031_378	20.29	1A
Tdurum_contig52332_94	20.29	1A
BS00077492_51	20.29	1A
Kukri_c2121_1334	20.29	1A
wsnp_JD_c7522_8606553	20.29	1A
BS00082266_51	20.29	1A
wsnp_Ex_c1137_2183772	20.29	1A
Tdurum_contig15335_452	20.29	1A
Kukri_c41943_535	20.29	1A
RAC875_c29598_147	20.29	1A
Tdurum_contig11756_1415	20.29	1A
RAC875_c108229_54	20.29	1A
Excalibur_c16353_264	20.29	1A
Kukri_c11891_1015	20.29	1A
RAC875_c15593_1421	20.937	1A
Tdurum_contig9199_714	21.185	1A
Tdurum_contig62552_256	23.604	1A
Tdurum_contig11756_264	24.014	1A
wsnp_BF200531A_Ta_2_1	24.159	1A
BS00064536_51	24.329	1A
CAP7_c1645_359	24.329	1A
BS00012052_51	24.329	1A
RAC875_c85031_525	24.329	1A
Tdurum_contig83113_134	25.354	1A
IAAV6115	25.538	1A
Excalibur_c47455_133	25.538	1A
Kukri_c45607_199	25.538	1A
tplb0061f07_961	25.538	1A
wsnp_Ex_c7965_13519586	25.538	1A
Excalibur_c12789_1184	25.538	1A
CAP11_c65_237	25.538	1A
Kukri_rep_c69910_1153	25.538	1A
TA002993-0179-w	25.538	1A
wsnp_Ex_c38203_45790396	25.538	1A
wsnp_Ku_c5756_10191339	25.538	1A
Ku_c2121_1232	25.538	1A
Kukri_c2121_1994	25.538	1A
Kukri_c4126_208	25.538	1A
Kukri_c17177_2181	25.538	1A
BobWhite_c34604_222	25.538	1A
BS00101309_51	25.538	1A
BobWhite_c1265_607	25.538	1A
BS00069301_51	25.538	1A
BS00077350_51	25.538	1A
BS00069300_51	25.538	1A
Excalibur_c71158_54	26.1	1A
Kukri_c46939_83	26.1	1A
Tdurum_contig68827_61	26.1	1A
BS00022943_51	26.1	1A
tplb0053o08_2004	26.1	1A
Kukri_c29150_143	26.1	1A
RAC875_c18640_821	26.1	1A
CAP11_c2581_302	26.1	1A
CAP8_c2448_355	26.1	1A
Excalibur_c9196_313	26.1	1A
Tdurum_contig43943_1165	26.1	1A
Tdurum_contig43943_56	26.1	1A
Jagger_c6846_109	26.1	1A
RAC875_rep_c101110_474	26.1	1A
RAC875_rep_c101110_563	26.1	1A
IAAV7479	26.1	1A
Kukri_c24962_123	26.1	1A
Excalibur_c9676_163	26.1	1A
BS00076278_51	26.1	1A
IAAV8297	26.1	1A
Excalibur_c21298_515	26.1	1A
Tdurum_contig75476_167	26.1	1A
Excalibur_c5139_198	26.1	1A
wsnp_Ku_c183_358844	26.1	1A
Excalibur_c82557_201	26.1	1A
BS00010128_51	26.1	1A
wsnp_RFL_Contig4735_5673999	27.859	1A
BS00056550_51	28.031	1A
BS00079769_51	28.031	1A
wsnp_CAP11_c710_458019	28.031	1A
BS00023130_51	28.452	1A
CAP12_c3074_192	28.452	1A
wsnp_Ex_c12254_19574891	29.56	1A
Excalibur_c62832_446	29.787	1A
BS00084022_51	30.612	1A
BS00026456_51	30.955	1A
BS00110945_51	31.674	1A
BS00053718_51	32.673	1A
RAC875_c42700_264	32.805	1A
BS00033749_51	32.805	1A
Tdurum_contig60323_605	32.805	1A
IAAV3919	32.805	1A
RAC875_rep_c110533_92	32.805	1A
Tdurum_contig44888_837	32.805	1A
BS00059424_51	32.805	1A
BS00022677_51	32.805	1A
BS00009423_51	32.805	1A
IAAV3403	32.805	1A
Excalibur_c11258_1700	33.464	1A
Excalibur_c35316_154	33.464	1A
Kukri_s115525_295	33.464	1A
CAP8_c4610_292	35.122	1A
BobWAite_c12568_900	43.4	1A
BobWAite_c20703_141	43.67	1A
BS00084428_51	46.989	1A
Kukri_c15725_585	54.803	1A
BobWAite_c44224_71	56.111	1A
Excalibur_c63243_361	56.187	1A
Kukri_c8332_120	56.418	1A
BobWAite_c96_170	58.94	1A
Tdurum_contig48416_335	64.444	1A
Excalibur_c49588_76	64.444	1A
RAC875_c38417_246	64.444	1A
wsnp_Ex_c21592_30743513	64.565	1A
wsnp_Ku_c17726_26872129	64.912	1A
Tdurum_contig43360_1381	64.972	1A
Kukri_c43730_841	64.972	1A
wsnp_Ex_c8885_14842394	64.972	1A
wsnp_Ex_c2178_4086161	64.972	1A
wsnp_Ku_rep_c71909_71634013	64.972	1A
Tdurum_contig81558_272	64.972	1A
wsnp_Ex_c44049_50205457	65.058	1A
GENE-0126_140	65.058	1A
CAP12_c6266_298	65.058	1A
Ex_c57982_980	65.61	1A
D_GA8KES402HR8TV_187	65.61	1A
TA001772-0625	65.718	1A
Kukri_c19389_97	65.718	1A
BS00041358_51	65.718	1A
BS00065146_51	65.763	1A
BS00077199_51	65.763	1A
BS00110766_51	65.763	1A
wsnp_Ex_c25628_34888253	65.763	1A
wsnp_Ex_c6817_11762714	65.763	1A
wsnp_Ku_c4413_8008008	65.763	1A
wsnp_Ku_c37925_46678703	65.763	1A
BS00094681_51	65.763	1A
wsnp_Ex_c3986_7217641	65.763	1A
wsnp_BE403956A_Ta_2_3	65.763	1A
wsnp_Ku_c37925_46679146	65.763	1A
CAP7_c1645_359	66.683	1A
wsnp_Ex_c14361_22341570	67.996	1A
Ra_c54249_1031	67.996	1A
Ex_c12584_2014	67.996	1A
JD_c63991_766	67.996	1A
wsnp_Ex_rep_c105541_89932598	67.996	1A
RFL_Contig530_2305	67.996	1A
Ex_c25689_1603	67.996	1A
IAAV5939	67.996	1A
wsnp_Ex_c43454_49770425	67.996	1A
Ex_c4242_1442	67.996	1A
RAC875_rep_c104557_1245	67.996	1A
TA004725-0348	67.996	1A
Kukri_rep_c101946_496	67.996	1A
Ex_c25689_1606	67.996	1A
wsnp_Ex_c572_1138503	69.024	1A
Ra_c2895_591	69.164	1A
wsnp_Ex_c572_1138503	69.164	1A
wsnp_BF484606A_Ta_2_3	71.195	1A
BobWhite_c26569_190	71.699	1A
BS00022788_51	78.701	1A
GENE-0507_285	81.6	1A
GENE-0002_856	81.6	1A
BS00065005_51	81.6	1A
RAC875_rep_c107325_644	81.6	1A
BobWhite_c4499_153	81.6	1A
wsnp_BE586140A_Ta_2_1	81.6	1A
BS00011787_51	88.053	1A
Kukri_c22508_119	88.053	1A
Tdurum_contig11004_613	89.137	1A
Ra_c22663_367	89.583	1A
Kukri_c7579_443	89.85	1A
Excalibur_c7237_1084	89.958	1A
Tdurum_contig61515_259	89.958	1A
Tdurum_contig11004_400	89.958	1A
RAC875_c10090_963	89.958	1A
RAC875_rep_c111911_116	89.958	1A
Excalibur_c7237_1208	89.958	1A
Tdurum_contig61515_522	89.958	1A
Kukri_c7579_559	89.958	1A
wsnp_CAP12_c2438_1180601	90.274	1A
Ra_c27593_460	90.781	1A
Kukri_c47852_121	90.781	1A
IACX5982	91.545	1A
BobWhite_c4646_119	91.613	1A
Excalibur_c77035_156	91.902	1A
IAAV5931	93.449	1A
wsnp_BE445121A_Ta_1_8	93.449	1A
IAAV2888	93.449	1A
RAC875_c46269_387	93.449	1A
Ex_c68770_506	93.449	1A
wsnp_Ex_c24686_33941368	94.47	1A
Ex_c14515_220	94.773	1A
RAC875_c7305_75	94.926	1A
wsnp_Ex_c24686_33941368	94.926	1A
wsnp_Ex_c2181_4089788	94.926	1A
IAAV4243	94.926	1A
wsnp_Ex_c24686_33942264	94.926	1A
wsnp_Ku_rep_c107796_93118214	94.926	1A
Excalibur_c22728_610	94.926	1A
BS00064357_51	94.926	1A
Tdurum_contig15970_607	94.926	1A
wsnp_BE585780A_Ta_2_2	94.926	1A
Kukri_c25839_487	94.926	1A
Excalibur_s107771_77	94.926	1A
RAC875_c6338_2719	94.926	1A
wsnp_BE605063A_Ta_2_3	94.926	1A
BS00033760_51	94.926	1A
wsnp_Ex_c12101_19360213	94.926	1A
wsnp_Ex_c2749_5091813	94.926	1A
Ex_c29914_480	94.926	1A
Ra_c5696_1556	94.926	1A
wsnp_Ex_c31525_40302747	94.926	1A
TA003542-0511	94.926	1A
Kukri_c4099_321	94.926	1A
wsnp_RFL_Contig2185_1520256	94.926	1A
Tdurum_contig45671_799	94.926	1A
wsnp_Ex_rep_c103028_88077819	94.926	1A
IAAV3998	94.926	1A
wsnp_CAP11_c3968_1874257	94.926	1A
Ex_c60135_528	94.926	1A
Tdurum_contig53332_743	94.926	1A
RAC875_c40579_501	94.926	1A
BS00022207_51	94.926	1A
BS00048887_51	94.926	1A
Ra_c11042_1500	94.926	1A
wsnp_Ra_c6474_11298812	94.926	1A
wsnp_CAP12_c2645_1267978	94.926	1A
wsnp_Ex_c6826_11774795	94.926	1A
wsnp_Ex_c6826_11775106	94.926	1A
TA004365-0417	94.926	1A
BS00077504_51	94.926	1A
TA003382-0407	94.926	1A
Excalibur_c32608_64	94.926	1A
wsnp_Ex_c6278_10941843	94.926	1A
Kukri_c93273_605	94.926	1A
RAC875_c25442_231	94.926	1A
wsnp_Ex_c18196_27006489	94.926	1A
BS00090408_51	94.926	1A
Ku_c2898_221	94.926	1A
wsnp_Ex_rep_c66767_65124989	94.926	1A
wsnp_Ex_c17684_26426672	94.926	1A
wsnp_Ex_c66106_64268316	94.926	1A
wsnp_Ra_c7847_13421750	94.926	1A
GENE-0561_311	94.926	1A
BS00066308_51	94.926	1A
Ex_c2389_1634	94.926	1A
Ex_c2389_1828	94.926	1A
wsnp_Ex_c2389_4477552	94.926	1A
wsnp_Ex_c2389_4477621	94.926	1A
wsnp_Ex_c2389_4479047	94.926	1A
wsnp_Ex_c2389_4479352	94.926	1A
Ex_c9201_714	94.926	1A
Kukri_c23382_1431	94.926	1A
wsnp_Ex_c41237_48104282	94.926	1A
wsnp_Ex_c39661_46902689	94.926	1A
wsnp_Ex_c591_1177097	94.926	1A
IAAV5581	94.926	1A
Kukri_c12000_1447	94.926	1A
Kukri_rep_c101218_200	94.926	1A
BS00028874_51	94.926	1A
IAAV3306	94.926	1A
wsnp_Ex_c14733_22819625	94.926	1A
RAC875_c53095_51	94.926	1A
Ku_c2449_578	94.926	1A
wsnp_Ex_c6075_10637792	94.926	1A
RAC875_c2313_410	94.926	1A
wsnp_Ex_c7258_12461939	94.926	1A
Ex_c3799_2429	94.926	1A
wsnp_Ex_rep_c66875_65276404	94.926	1A
wsnp_Ra_c26956_36503468	94.926	1A
Kukri_c24402_564	94.926	1A
BS00076538_51	94.926	1A
wsnp_Ex_c9872_16271161	94.926	1A
wsnp_Ex_c15852_24239968	94.926	1A
wsnp_Ex_c49829_54319220	94.926	1A
RAC875_c7891_426	94.926	1A
wsnp_Ex_c8101_13712260	94.926	1A
RAC875_c2021_1417	94.926	1A
Kukri_c26669_515	94.926	1A
BS00003813_51	94.926	1A
CAP8_c806_297	94.926	1A
GENE-0287_28	94.926	1A
GENE-0379_108	94.926	1A
GENE-2795_120	94.926	1A
RAC875_c37025_2027	94.926	1A
GENE-0431_601	94.926	1A
GENE-0041_182	94.926	1A
BS00003758_51	94.926	1A
wsnp_Ex_rep_c104050_88861052	94.926	1A
BS00021895_51	94.926	1A
wsnp_Ex_c5634_9907829	96.008	1A
GENE-1214_288	96.385	1A
Ex_c5759_663	96.385	1A
wsnp_Ex_c7271_12483592	96.385	1A
Ex_c5759_628	96.385	1A
wsnp_Ex_c9979_16421462	96.385	1A
IAAV5730	96.385	1A
Excalibur_c24041_794	96.385	1A
IAAV8147	96.385	1A
wsnp_Ex_c15722_24074399	96.385	1A
BS00026015_51	96.385	1A
Jagger_c6610_109	96.385	1A
BS00062715_51	96.451	1A
wsnp_Ex_c5634_9906981	96.827	1A
RAC875_c6338_1887	97.247	1A
wsnp_BE585780A_Ta_2_2	97.247	1A
RFL_Contig921_337	97.247	1A
wsnp_Ex_c26098_35349418	100.117	1A
RAC875_c53185_802	104.734	1A
BS00065676_51	105.225	1A
wsnp_Ex_c56097_58352130	105.225	1A
BS00033469_51	105.225	1A
wsnp_Ex_c25734_34995416	105.225	1A
IAAV213	105.225	1A
Ra_c58315_265	105.225	1A
RAC875_c41275_131	105.225	1A
Ra_c6038_588	105.225	1A
wsnp_Ex_rep_c73818_71733737	105.225	1A
BS00023126_51	105.225	1A
wsnp_Ku_c557_1166684	105.446	1A
BS00063068_51	105.446	1A
RAC875_c10835_144	105.446	1A
Ex_c28144_1843	105.446	1A
RAC875_c15426_1713	105.446	1A
Ex_c8514_1342	105.446	1A
Kukri_c27785_400	105.503	1A
Excalibur_rep_c112145_271	105.832	1A
Tdurum_contig11999_293	105.832	1A
BS00021889_51	106.224	1A
Ku_c1571_1457	106.346	1A
BS00087600_51	106.414	1A
wsnp_Ex_c5216_9235964	106.649	1A
Ra_c4159_2716	107.366	1A
BS00021714_51	107.366	1A
wsnp_Ex_c21193_30320134	107.366	1A
BobWhite_c12568_900	107.366	1A
wsnp_Ex_c21336_30465618	107.366	1A
Excalibur_c34697_831	107.366	1A
RAC875_c23081_141	107.366	1A
Kukri_c25215_124	107.763	1A
GENE-0410_71	108.159	1A
IACX11338	108.159	1A
BS00032112_51	109.161	1A
Ex_c105443_895	109.161	1A
IACX3047	110.92	1A
IAAV5535	110.92	1A
Ra_c105707_788	112.223	1A
wsnp_Ex_c1997_3755945	112.918	1A
wsnp_CAP12_c1960_972031	113.381	1A
GENE-3454_74	113.794	1A
Ku_c10813_1122	113.794	1A
Ra_c64515_242	113.794	1A
BS00022173_51	114	1A
BS00081395_51	114.077	1A
BS00077432_51	114.077	1A
BS00022432_51	114.077	1A
RAC875_c24047_284	114.077	1A
Ku_c1313_1673	114.294	1A
wsnp_Ex_c32590_41222878	114.294	1A
BobWhite_c46007_582	114.294	1A
BS00088035_51	114.294	1A
Kukri_c1313_1158	114.294	1A
wsnp_JD_c6544_7697235	114.421	1A
wsnp_JD_c6544_7697578	114.508	1A
wsnp_Ex_c1997_3757496	114.508	1A
Jagger_c5280_407	114.508	1A
wsnp_Ex_c1997_3757721	114.508	1A
Ku_c809_2419	114.508	1A
wsnp_Ex_c1997_3756118	114.508	1A
wsnp_JD_c6544_7697412	114.508	1A
Kukri_rep_c109473_80	114.508	1A
wsnp_BM140362A_Ta_2_2	114.743	1A
RAC875_c29540_391	115.023	1A
Ex_c2848_957	115.023	1A
RAC875_c29540_1109	115.023	1A
Kukri_c29039_315	115.023	1A
tplb0045g22_418	115.023	1A
Kukri_c53153_92	115.023	1A
BS00067652_51	115.023	1A
Kukri_c18413_168	115.023	1A
Kukri_c39377_286	115.023	1A
Kukri_rep_c69614_1326	115.023	1A
Ku_c13107_579	115.203	1A
BS00021728_51	115.396	1A
Kukri_c58155_786	115.396	1A
BS00065324_51	115.396	1A
BS00089894_51	116.488	1A
BS00069145_51	117.393	1A
Kukri_c18017_1696	119.894	1A
Ra_c24793_726	121.499	1A
wsnp_Ex_c1845_3472790	121.499	1A
Excalibur_c1845_4911	121.499	1A
Excalibur_c1845_718	121.499	1A
Excalibur_c65755_51	121.499	1A
Kukri_c28695_269	121.499	1A
RAC875_c12993_127	121.499	1A
RAC875_c12993_201	121.499	1A
RAC875_c45115_340	121.499	1A
RAC875_c45115_509	121.499	1A
wsnp_BG314157A_Ta_2_1	125.149	1A
wsnp_Ex_c5060_8985678	126.459	1A
Excalibur_c3429_236	128.062	1A
wsnp_Ku_c23012_32893918	130.96	1A
wsnp_BE517729A_Ta_2_1	138.141	1A
BobWhite_c26212_208	138.141	1A
wsnp_JG_c3720_1558699	138.141	1A
Excalibur_c5033_587	138.141	1A
tplb0031d22_1107	138.141	1A
BobWhite_c12977_65	138.141	1A
Excalibur_c29605_535	138.141	1A
BS00039378_51	138.443	1A
Excalibur_c3145_70	138.443	1A
BobWhite_c27438_81	138.443	1A
wsnp_Ku_c5210_9290700	138.443	1A
BS00065430_51	138.443	1A
Tdurum_contig12576_159	138.443	1A
Jagger_c5111_190	138.443	1A
wsnp_Ku_c5210_9289260	138.443	1A
BS00062876_51	138.443	1A
Ku_c17322_2436	138.443	1A
wsnp_Ku_c17322_26392311	138.443	1A
BS00039377_51	138.443	1A
wsnp_Ex_rep_c68085_66839109	138.443	1A
wsnp_Ex_c3258_6004611	138.443	1A
wsnp_Ra_c11594_18777085	138.443	1A
wsnp_Ex_c43228_49605281	138.443	1A
Kukri_c67383_102	138.443	1A
RAC875_c8482_160	138.443	1A
CAP7_c1891_230	138.443	1A
wsnp_BG263358A_Ta_2_3	141.306	1A
BS00110130_51	144.586	1A
BobWhite_c13761_242	144.586	1A
wsnp_JD_c13384_13393159	144.586	1A
Kukri_c57770_705	144.586	1A
RAC875_c43389_105	162.933	1A
IAAV3217	162.933	1A
JD_c394_819	162.933	1A
Ra_c56010_289	162.933	1A
BS00023417_51	162.933	1A
BS00067741_51	162.942	1A
Excalibur_c1255_293	162.942	1A
IAAV1301	163.168	1A
Kukri_c18608_729	164.283	1A
wsnp_Ex_c46670_52108070	164.283	1A
RAC875_c29059_648	164.283	1A
wsnp_Ex_c52086_55808126	164.283	1A
wsnp_Ex_c52086_55808193	164.283	1A
wsnp_Ex_rep_c72011_70562321	164.283	1A
Kukri_c34536_259	0	1B
BS00029539_51	0	1B
wsnp_Ex_c1375_2633027	0	1B
wsnp_Ex_c13421_21142520	0	1B
TA005766-0499	0	1B
BS00022304_51	6.231	1B
TA003247-1072	6.231	1B
Kukri_c7393_851	34.277	1B
RAC875_c14066_452	40.225	1B
BS00082567_51	40.225	1B
BS00070649_51	40.225	1B
BS00022281_51	40.225	1B
Excalibur_c35316_388	40.225	1B
BS00038929_51	42.48	1B
wsnp_Ex_rep_c66980_65419811	44.8	1B
wsnp_CAP11_c23_61357	45.367	1B
BobWhite_c6347_307	45.367	1B
Ex_c13742_757	45.367	1B
RAC875_c19348_713	45.652	1B
IAAV8664	46.011	1B
BS00067277_51	46.011	1B
wsnp_Ex_rep_c70593_69508988	46.011	1B
BS00089514_51	46.011	1B
BS00067961_51	46.011	1B
BS00067094_51	46.011	1B
RAC875_c2313_887	46.011	1B
wsnp_Ex_c43586_49862663	46.011	1B
wsnp_Ex_rep_c105244_89727546	46.011	1B
wsnp_Ex_rep_c67665_66326492	46.011	1B
RAC875_c17283_453	46.011	1B
BobWhite_c27474_124	46.011	1B
wsnp_JD_rep_c49359_33578909	46.011	1B
Kukri_c29652_858	46.011	1B
wsnp_Ex_c2181_4089639	46.638	1B
BobWhite_c3661_88	46.638	1B
RAC875_c41145_189	46.638	1B
Tdurum_contig57101_1616	59.972	1B
BS00061358_51	67.268	1B
JD_c50373_20	67.762	1B
BobWAite_rep_c49207_243	67.991	1B
RAC875_c31261_367	67.991	1B
Kukri_c51735_79	77.807	1B
Excalibur_rep_c70674_83	78.895	1B
BS00022539_51	78.895	1B
Excalibur_c13879_930	78.895	1B
tplb0043a07_880	79.026	1B
BobWhite_c2844_569	79.026	1B
BS00039135_51	79.026	1B
tplb0043a07_1411	79.026	1B
Ra_c7324_1464	79.026	1B
BS00084216_51	79.026	1B
BS00068327_51	81.009	1B
Ra_c7324_527	81.123	1B
RAC875_c13258_955	81.123	1B
BobWhite_c5655_300	81.123	1B
tplb0043a07_1521	81.123	1B
Excalibur_c63885_115	83.355	1B
Kukri_c21276_816	83.622	1B
Tdurum_contig93532_89	84.001	1B
BS00065257_51	84.227	1B
BobWhite_c20621_683	84.227	1B
wsnp_Ex_rep_c78209_74462664	84.227	1B
BobWhite_c4375_347	84.227	1B
BobWhite_rep_c54139_273	84.227	1B
BS00042340_51	84.227	1B
tplb0043k02_463	84.227	1B
RAC875_c22357_1053	84.227	1B
tplb0043k02_1114	84.227	1B
Kukri_c21276_1056	85.222	1B
Tdurum_contig42491_666	85.609	1B
Tdurum_contig10036_1057	85.907	1B
IAAV1683	85.907	1B
Tdurum_contig10036_1695	85.991	1B
Kukri_c30159_573	86.084	1B
Excalibur_c34765_1023	86.084	1B
Excalibur_c8557_258	86.084	1B
Tdurum_contig10036_1044	86.084	1B
Tdurum_contig10036_474	86.084	1B
BobWhite_c2027_84	86.084	1B
TA004946-0577	86.084	1B
Tdurum_contig10036_741	86.084	1B
IAAV1167	86.084	1B
IAAV1549	86.084	1B
wsnp_Ex_c27176_36393952	86.254	1B
Tdurum_contig10036_977	86.47	1B
CAP11_c599_115	89.169	1B
BS00099794_51	95.43	1B
Tdurum_contig11216_942	95.43	1B
BS00109244_51	95.49	1B
Excalibur_c8585_561	95.49	1B
Jagger_c3757_131	95.49	1B
Excalibur_c8585_701	95.575	1B
BS00070285_51	95.894	1B
Kukri_c57725_146	97.027	1B
Tdurum_contig50988_500	98.144	1B
CAP7_c199_62	98.413	1B
RFL_Contig1823_1044	98.462	1B
wsnp_RFL_Contig3951_4390396	98.559	1B
wsnp_CAP11_c1902_1022590	98.559	1B
RAC875_c55934_165	108.62	1B
BS00028747_51	109.332	1B
Jagger_c2152_123	115.246	1B
GENE-0115_375	115.246	1B
Kukri_c1565_111	115.246	1B
BS00064471_51	115.246	1B
Kukri_c30490_328	115.246	1B
Excalibur_c27500_469	128.717	1B
BobWAite_c2027_84	145.358	1B
BobWAite_c5655_300	145.994	1B
BS00000744_51	0	1D-1
wsnp_Ex_c41048_47969948	0	1D-1
wsnp_JD_c3091_4079762	0	1D-1
BS00094793_51	0	1D-1
CAP8_c1305_148	5.34	1D-1
Kukri_c46169_294	5.665	1D-1
RAC875_c29598_336	6.203	1D-1
Ex_c6145_2193	9.75	1D-1
Ex_c6145_1877	10.052	1D-1
RAC875_c7752_1223	10.206	1D-1
Ex_c6145_833	10.206	1D-1
RAC875_c7752_145	10.206	1D-1
RAC875_c7752_2913	10.206	1D-1
RAC875_c7752_549	10.206	1D-1
Ex_c45673_700	25.211	1D-1
D_contig37339_168	39.65	1D-1
IACX11153	40.442	1D-1
RAC875_c3762_710	40.456	1D-1
BS00100990_51	40.456	1D-1
IAAV4760	40.456	1D-1
IAAV4794	40.456	1D-1
BS00022426_51	40.456	1D-1
RAC875_c26747_243	40.456	1D-1
IAAV614	40.456	1D-1
Kukri_c47895_471	40.456	1D-1
BS00066395_51	40.456	1D-1
GENE-0194_90	40.456	1D-1
Kukri_rep_c79478_1209	40.456	1D-1
BobWhite_c816_289	40.456	1D-1
D_GDS7LZN02JVIW1_263	40.456	1D-1
Excalibur_c46695_219	40.456	1D-1
BS00000717_51	40.456	1D-1
BS00000721_51	40.456	1D-1
RAC875_c62_1514	40.456	1D-1
RAC875_c62_321	40.456	1D-1
RFL_Contig5594_873	40.456	1D-1
IACX5018	40.456	1D-1
BS00105568_51	40.456	1D-1
CAP11_c3218_126	40.456	1D-1
BS00074824_51	40.456	1D-1
Excalibur_c21172_952	40.456	1D-1
BS00067620_51	40.456	1D-1
Kukri_rep_c72587_123	40.456	1D-1
BS00019365_51	40.456	1D-1
D_contig74531_32	40.456	1D-1
IAAV3890	40.456	1D-1
Excalibur_c3260_863	40.456	1D-1
Excalibur_c4058_1121	40.456	1D-1
Kukri_c22870_91	40.456	1D-1
BS00108305_51	40.456	1D-1
RAC875_c102059_75	40.456	1D-1
Kukri_c21718_661	40.456	1D-1
BS00022620_51	40.456	1D-1
D_GB5Y7FA02HBLTO_213	40.456	1D-1
BS00021851_51	40.456	1D-1
JD_c3737_285	40.456	1D-1
BobWhite_c5419_643	40.456	1D-1
BobWhite_c5419_861	40.456	1D-1
BS00066391_51	40.456	1D-1
IAAV5348	40.456	1D-1
RAC875_rep_c69508_215	40.456	1D-1
RAC875_c8932_740	40.456	1D-1
Kukri_c24648_262	40.456	1D-1
Kukri_c53398_200	40.456	1D-1
Kukri_c5113_1082	40.456	1D-1
RAC875_rep_c81479_191	40.456	1D-1
BS00022168_51	40.881	1D-1
RFL_Contig5594_1283	40.881	1D-1
BS00011451_51	40.881	1D-1
BS00012936_51	40.881	1D-1
BS00065478_51	40.881	1D-1
BS00087086_51	40.881	1D-1
BS00095225_51	40.881	1D-1
D_GBUVHFX01ANH44_230	40.881	1D-1
Excalibur_c16662_300	40.881	1D-1
Excalibur_c3260_989	40.881	1D-1
IACX589	40.881	1D-1
RAC875_c62_1546	40.881	1D-1
wsnp_BE405518D_Ta_2_3	40.881	1D-1
wsnp_BE586140D_Ta_2_2	40.881	1D-1
wsnp_CAP11_c1043_618449	40.881	1D-1
wsnp_CAP11_rep_c4017_1896951	40.881	1D-1
BS00086679_51	40.881	1D-1
Excalibur_c65104_163	44.875	1D-1
Jagger_c3179_499	44.875	1D-1
wsnp_Ra_c48124_53475114	44.875	1D-1
wsnp_Ra_c48124_53475145	44.875	1D-1
wsnp_Ex_c1085_2078944	44.875	1D-1
wsnp_Ku_c3682_6786230	44.875	1D-1
Excalibur_rep_c105429_654	44.875	1D-1
Kukri_c37718_187	44.875	1D-1
Kukri_c57942_177	44.875	1D-1
wsnp_Ex_c1969_3705930	44.875	1D-1
BS00010039_51	44.875	1D-1
Excalibur_c1358_794	44.875	1D-1
wsnp_JD_rep_c48890_33141899	44.875	1D-1
Ku_c111306_371	44.875	1D-1
Ku_c111306_399	44.875	1D-1
BobWhite_c1715_887	44.875	1D-1
Excalibur_rep_c105429_528	44.875	1D-1
RAC875_c37183_331	0	1D-2
BobWhite_c1890_712	0	1D-2
BS00083339_51	0	1D-2
wsnp_Ku_rep_c68419_67400635	0.478	1D-2
BS00092585_51	14.13	1D-2
RFL_Contig22_617	19.064	1D-2
GENE-1177_195	0	2A
RAC875_c54668_102	0.267	2A
Tdurum_contig42937_1564	6.216	2A
Excalibur_c32668_467	19.419	2A
RAC875_c39634_370	19.419	2A
BS00064392_51	32.947	2A
Kukri_c51055_223	42.201	2A
Kukri_c13187_556	42.201	2A
CAP7_c1527_136	48.046	2A
Kukri_c33374_1048	48.046	2A
Kukri_c17467_2711	48.046	2A
wsnp_Ku_c33374_42877546	51.132	2A
wsnp_Ex_c997_1906900	51.132	2A
Kukri_c46040_620	56.526	2A
wsnp_Ex_c770_1514612	56.526	2A
Excalibur_c34600_292	85.495	2A
BS00111139_51	85.495	2A
RAC875_c16881_1400	85.495	2A
Kukri_c12804_676	93.202	2A
BS00029910_51	102.266	2A
BS00021706_51	102.266	2A
BS00111069_51	102.266	2A
Kukri_c14598_614	102.266	2A
BS00029906_51	102.266	2A
Kukri_c102346_668	102.266	2A
wsnp_CAP12_c455_248396	103.42	2A
IAAV444	119.727	2A
wsnp_Ex_c27023_36242252	119.727	2A
Ra_c26140_158	119.727	2A
BS00060653_51	119.727	2A
Kukri_c57078_153	119.727	2A
BobWhite_rep_c64242_111	119.727	2A
Kukri_c57491_132	119.727	2A
wsnp_Ra_rep_c111721_93875204	119.727	2A
wsnp_Ku_rep_c69876_69364477	119.727	2A
wsnp_Ex_rep_c66800_65171259	120.068	2A
Excalibur_c84687_162	121.486	2A
wsnp_Ex_c47370_52604482	121.486	2A
Excalibur_c28017_641	125.237	2A
Excalibur_c47535_389	125.241	2A
Ku_c5710_310	125.353	2A
Ku_c5710_312	125.353	2A
Ra_c42714_1137	125.353	2A
Kukri_c24064_2095	125.353	2A
wsnp_Ra_c4503_8155485	125.353	2A
BobWhite_c4743_63	125.792	2A
wsnp_BF475068A_Ta_2_1	125.792	2A
BS00022896_51	128.494	2A
RAC875_c25988_214	129.757	2A
wsnp_Ex_c59095_60108185	129.757	2A
wsnp_Ra_c32271_41304469	129.757	2A
GENE-2352_964	129.757	2A
Kukri_c74165_204	129.757	2A
RFL_Contig3280_600	129.757	2A
BS00108778_51	129.952	2A
BS00064174_51	130.092	2A
RFL_Contig4560_1206	130.092	2A
BS00080752_51	130.092	2A
Tdurum_contig10181_95	130.092	2A
D_contig79877_194	130.241	2A
Excalibur_c11870_477	130.241	2A
BobWAite_c48552_673	130.241	2A
Excalibur_c29231_932	130.241	2A
BobWAite_c10673_138	130.241	2A
BobWAite_c10673_330	130.241	2A
Ku_c29409_324	130.241	2A
BS00053834_51	130.241	2A
BS00062679_51	130.241	2A
RAC875_c38018_278	130.324	2A
RFL_Contig4517_1276	130.324	2A
RFL_Contig4517_1300	130.324	2A
BobWAite_c23530_161	130.324	2A
RFL_Contig4560_1206	130.324	2A
BS00053835_51	130.324	2A
tplb0050m09_1890	130.443	2A
Kukri_c8502_180	130.586	2A
RAC875_c13390_174	130.586	2A
Excalibur_rep_c66400_52	130.586	2A
RAC875_c13390_1329	130.586	2A
TA005373-0506	130.586	2A
BobWAite_c17562_566	131.065	2A
RFL_Contig3780_644	133.893	2A
BS00022377_51	133.893	2A
BS00081195_51	133.893	2A
RAC875_c35521_185	133.893	2A
RAC875_rep_c69987_930	133.893	2A
BS00039406_51	133.893	2A
BS00070004_51	133.893	2A
BS00070005_51	133.893	2A
BS00080654_51	133.893	2A
BS00110586_51	134.033	2A
BS00110587_51	134.033	2A
IACX987	135.946	2A
CAP7_c1527_136	139.952	2A
Excalibur_c7241_284	139.952	2A
BobWhite_c17783_174	139.952	2A
BS00030165_51	139.952	2A
Kukri_rep_c68300_216	139.952	2A
Tdurum_contig6086_269	139.952	2A
IAAV2576	139.952	2A
Kukri_c44579_85	139.952	2A
Tdurum_contig86183_177	139.952	2A
Ex_c10068_1509	139.952	2A
Excalibur_c10068_1431	139.952	2A
BobWhite_c47555_106	140.086	2A
BS00025880_51	140.97	2A
BS00035883_51	144.389	2A
IAAV1698	144.389	2A
BS00023214_51	144.389	2A
BS00039422_51	144.389	2A
BS00022666_51	144.627	2A
BS00089497_51	145.118	2A
wsnp_BG274584B_Ta_2_3	145.118	2A
wsnp_RFL_Contig2729_2446041	145.118	2A
BS00077769_51	146.468	2A
BS00077768_51	146.468	2A
Excalibur_rep_c86807_132	146.468	2A
wsnp_Ex_c15681_24015996	146.468	2A
Excalibur_c24715_276	146.468	2A
wsnp_Ex_c21709_30869795	149.012	2A
Ra_c26702_797	149.012	2A
wsnp_Ra_c66636_64922359	151.478	2A
Excalibur_c8009_325	151.478	2A
wsnp_Ra_c66636_64923321	151.478	2A
Kukri_rep_c110061_249	151.478	2A
BS00024921_51	153.609	2A
RAC875_c19904_308	155.777	2A
RAC875_c259_1339	156.589	2A
RAC875_c27530_860	165.686	2A
Ku_c10387_272	165.686	2A
Tdurum_contig33398_106	167.323	2A
BS00072914_51	173.921	2A
Tdurum_contig64286_268	174.139	2A
BS00022382_51	0	2B-1
Kukri_rep_c107572_121	5.071	2B-1
Excalibur_c63941_83	10.025	2B-1
Excalibur_c20196_264	10.025	2B-1
RAC875_c6358_1091	10.025	2B-1
Excalibur_c20196_503	10.025	2B-1
Tdurum_contig12095_76	10.025	2B-1
Excalibur_c1006_817	10.025	2B-1
IAAV1634	10.025	2B-1
Excalibur_c20050_748	10.025	2B-1
RAC875_c17720_570	10.025	2B-1
RAC875_c17720_436	10.127	2B-1
RAC875_c17720_501	10.127	2B-1
RAC875_c23425_208	10.127	2B-1
Excalibur_c26099_106	10.842	2B-1
BS00036721_51	10.842	2B-1
GENE-1421_124	10.842	2B-1
GENE-1421_706	11.217	2B-1
Kukri_c29640_212	11.217	2B-1
Kukri_c29640_92	11.217	2B-1
GENE-0137_591	11.217	2B-1
GENE-1421_802	11.217	2B-1
GENE-0137_75	11.217	2B-1
RAC875_c20273_984	11.217	2B-1
wsnp_JD_c8085_9129899	11.217	2B-1
BobWhite_c19433_185	11.217	2B-1
Kukri_rep_c106290_204	11.217	2B-1
GENE-0818_347	11.598	2B-1
Excalibur_c21220_88	11.598	2B-1
Ku_c41677_924	11.598	2B-1
wsnp_Ex_c163_320267	11.598	2B-1
wsnp_Ex_c163_320858	11.598	2B-1
BS00093755_51	11.598	2B-1
Ex_c67274_1225	11.598	2B-1
RAC875_c21868_792	11.598	2B-1
wsnp_Ex_c56027_58308093	11.598	2B-1
RFL_Contig2231_346	21.839	2B-1
RAC875_rep_c80737_54	21.839	2B-1
RFL_Contig2231_1297	21.839	2B-1
Tdurum_contig68806_321	21.839	2B-1
Excalibur_c17633_111	21.839	2B-1
Kukri_c66123_88	21.839	2B-1
Kukri_c1016_1123	21.839	2B-1
Kukri_c49522_313	21.839	2B-1
RAC875_c11609_62	21.839	2B-1
Tdurum_contig81323_527	21.839	2B-1
Tdurum_contig68806_677	21.839	2B-1
Excalibur_rep_c67391_476	21.839	2B-1
tplb0045o20_699	21.839	2B-1
Excalibur_c29769_81	21.839	2B-1
tplb0045o20_699	22.215	2B-1
Excalibur_c6111_411	22.482	2B-1
BS00029713_51	22.482	2B-1
Excalibur_c43482_141	22.482	2B-1
Tdurum_contig62852_538	22.482	2B-1
tplb0045o20_1168	22.482	2B-1
wsnp_Ex_c741_1456698	22.482	2B-1
Tdurum_contig36804_220	22.482	2B-1
RAC875_c76533_442	22.482	2B-1
Tdurum_contig68806_537	22.482	2B-1
Tdurum_contig59780_988	22.482	2B-1
RAC875_c3302_1411	22.482	2B-1
BS00103461_51	22.482	2B-1
Tdurum_contig62852_592	22.482	2B-1
BS00043099_51	22.996	2B-1
Kukri_c5904_80	22.996	2B-1
RAC875_c16009_223	22.996	2B-1
wsnp_Ex_c5239_9272511	22.996	2B-1
Tdurum_contig62852_302	22.996	2B-1
Tdurum_contig81323_291	22.996	2B-1
Tdurum_contig68806_677	23.1	2B-1
Excalibur_c25430_183	23.162	2B-1
BS00038217_51	23.162	2B-1
BS00038218_51	23.162	2B-1
BS00079213_51	23.162	2B-1
Tdurum_contig1653_190	23.162	2B-1
wsnp_JD_c12687_12877994	23.162	2B-1
Kukri_c15043_326	23.391	2B-1
RAC875_c26415_350	23.391	2B-1
Kukri_c36879_83	23.484	2B-1
IACX2309	23.484	2B-1
BobWhite_c5511_323	24.461	2B-1
RAC875_c37837_889	24.461	2B-1
Excalibur_c12135_100	24.461	2B-1
BS00067337_51	24.461	2B-1
Kukri_c67627_393	26.496	2B-1
TA005827-0874	26.496	2B-1
Tdurum_contig11350_827	26.496	2B-1
CAP12_rep_c5926_115	26.496	2B-1
CAP12_rep_c5926_51	26.496	2B-1
Excalibur_rep_c101660_546	26.496	2B-1
Tdurum_contig7526_301	26.496	2B-1
Kukri_c43403_346	26.496	2B-1
Kukri_c43403_594	26.496	2B-1
wsnp_Ex_c66052_64232430	26.496	2B-1
Kukri_c12616_844	26.496	2B-1
Tdurum_contig19415_271	26.496	2B-1
Tdurum_contig29620_125	26.496	2B-1
Kukri_c2565_1405	26.496	2B-1
Tdurum_contig18901_188	26.496	2B-1
Tdurum_contig48451_434	26.496	2B-1
Excalibur_c53027_302	26.496	2B-1
Kukri_c12616_353	26.496	2B-1
BobWhite_c44986_217	26.496	2B-1
TA001567-0999	26.496	2B-1
Excalibur_c7136_823	26.496	2B-1
Kukri_c43403_412	26.496	2B-1
wsnp_Ku_c23305_33210841	26.496	2B-1
Tdurum_contig11350_629	26.496	2B-1
Excalibur_c27557_381	26.496	2B-1
RAC875_c95948_614	26.722	2B-1
wsnp_Ku_c31_62657	26.722	2B-1
wsnp_Ku_c34759_44069854	26.722	2B-1
wsnp_Ex_rep_c70571_69488416	26.722	2B-1
wsnp_JD_c3732_4781170	26.722	2B-1
GENE-0647_106	26.722	2B-1
Tdurum_contig30680_120	26.722	2B-1
Tdurum_contig42636_1245	26.722	2B-1
wsnp_Ku_c23305_33210628	26.868	2B-1
Excalibur_c53027_323	26.868	2B-1
Kukri_c29272_363	26.868	2B-1
D_contig36671_269	26.868	2B-1
Tdurum_contig29620_285	26.868	2B-1
RAC875_c8780_441	26.868	2B-1
Excalibur_c7136_799	26.868	2B-1
Kukri_c17483_568	26.868	2B-1
Kukri_c27574_725	26.868	2B-1
Tdurum_contig29620_207	26.868	2B-1
Tdurum_contig74936_387	26.868	2B-1
Jagger_c8098_88	26.868	2B-1
Tdurum_contig61293_131	26.868	2B-1
Tdurum_contig74936_264	26.868	2B-1
Tdurum_contig74936_456	26.868	2B-1
Tdurum_contig5056_173	26.868	2B-1
wsnp_Ex_c6099_10674508	27.798	2B-1
Kukri_rep_c117487_285	27.798	2B-1
Kukri_c59585_560	27.798	2B-1
wsnp_Ra_c8489_14382125	27.798	2B-1
RAC875_c22619_364	27.798	2B-1
wsnp_Ex_c7285_12506938	27.798	2B-1
wsnp_Ex_c6099_10674406	27.798	2B-1
Kukri_rep_c101093_572	27.798	2B-1
RAC875_c10183_1569	27.798	2B-1
Tdurum_contig94176_65	27.798	2B-1
Ex_c87254_173	27.798	2B-1
Ra_c4397_542	33.496	2B-1
BS00065105_51	37.933	2B-1
Excalibur_c108170_294	37.933	2B-1
BS00010055_51	37.933	2B-1
IACX8565	37.933	2B-1
BS00110490_51	37.933	2B-1
IAAV8040	37.933	2B-1
BobWhite_c40418_289	37.933	2B-1
IAAV7837	37.933	2B-1
Excalibur_c20058_339	37.933	2B-1
Tdurum_contig36804_98	37.933	2B-1
GENE-0581_156	37.933	2B-1
Excalibur_rep_c101660_869	37.933	2B-1
BS00067962_51	38.474	2B-1
Ra_c19690_1458	38.474	2B-1
Ra_c19690_1998	38.474	2B-1
RAC875_c19690_358	38.474	2B-1
Excalibur_c23201_970	38.474	2B-1
Kukri_c34897_444	38.474	2B-1
RAC875_rep_c109207_706	38.474	2B-1
Ku_c5725_615	38.474	2B-1
RAC875_c22552_380	41.314	2B-1
IAAV539	43.225	2B-1
Tdurum_contig99313_288	43.225	2B-1
wsnp_Ex_rep_c106004_90240692	43.225	2B-1
IAAV7129	43.225	2B-1
IAAV6156	43.225	2B-1
wsnp_Ex_c27867_37030045	43.225	2B-1
wsnp_Ex_c13351_21042379	43.225	2B-1
Kukri_c6973_344	43.225	2B-1
BS00087793_51	43.225	2B-1
BS00031143_51	43.225	2B-1
Kukri_c36026_68	43.225	2B-1
Tdurum_contig71387_65	43.225	2B-1
RAC875_c47353_350	43.225	2B-1
RFL_Contig1483_1765	43.225	2B-1
Tdurum_contig92963_204	43.225	2B-1
wsnp_Ku_c13905_22034406	43.225	2B-1
wsnp_Ra_c16822_25566950	43.225	2B-1
BS00088575_51	43.636	2B-1
Excalibur_c13239_85	43.636	2B-1
RAC875_rep_c106400_276	43.636	2B-1
RAC875_c14362_529	43.636	2B-1
Excalibur_c40229_76	43.636	2B-1
RAC875_rep_c113555_122	43.636	2B-1
Excalibur_c41536_808	43.636	2B-1
GENE-0644_370	43.636	2B-1
GENE-0644_421	43.636	2B-1
Excalibur_c37239_916	43.636	2B-1
Excalibur_c15031_73	43.636	2B-1
IAAV2381	43.636	2B-1
Excalibur_c26042_260	43.636	2B-1
Jagger_c4412_103	43.636	2B-1
Jagger_c4412_265	43.636	2B-1
Excalibur_c1305_662	43.636	2B-1
GENE-0644_42	43.636	2B-1
RAC875_rep_c72435_90	43.636	2B-1
Excalibur_c721_484	43.636	2B-1
RAC875_c79857_301	43.636	2B-1
Excalibur_rep_c102657_575	43.636	2B-1
D_contig25212_98	43.636	2B-1
BS00059315_51	43.728	2B-1
wsnp_BE499478B_Ta_2_1	44.296	2B-1
BS00040251_51	44.722	2B-1
Kukri_c36783_91	44.722	2B-1
RAC875_c1226_652	44.914	2B-1
TA002513-0775	44.914	2B-1
IACX1412	44.914	2B-1
Excalibur_c11863_289	44.914	2B-1
JD_c767_567	44.914	2B-1
BS00092273_51	44.914	2B-1
BS00092275_51	44.914	2B-1
wsnp_Ex_c45094_50985067	44.914	2B-1
wsnp_Ex_c9248_15372536	44.914	2B-1
GENE-1389_396	44.914	2B-1
Kukri_c22200_1171	44.914	2B-1
Excalibur_rep_c106124_239	44.914	2B-1
wsnp_BE399688B_Ta_2_1	44.914	2B-1
GENE-1389_59	44.914	2B-1
Ku_c6970_2174	54.816	2B-1
IAAV3303	54.816	2B-1
Excalibur_c30728_218	54.816	2B-1
Excalibur_c37462_187	54.816	2B-1
Tdurum_contig42095_3235	54.816	2B-1
Tdurum_contig21737_297	54.816	2B-1
Excalibur_c74466_344	54.816	2B-1
wsnp_Ex_c24711_33964543	55.702	2B-1
BS00088489_51	55.702	2B-1
RFL_Contig337_1432	55.702	2B-1
Tdurum_contig54925_415	55.702	2B-1
Kukri_c20930_159	55.702	2B-1
Ex_c24711_1153	55.702	2B-1
BS00022314_51	55.702	2B-1
Tdurum_contig30930_184	55.702	2B-1
BS00069685_51	55.702	2B-1
CAP7_rep_c5636_102	55.702	2B-1
BS00105315_51	55.702	2B-1
IAAV5675	55.832	2B-1
Tdurum_contig31911_195	55.832	2B-1
wsnp_Ex_c16425_24923685	55.832	2B-1
IAAV677	55.832	2B-1
RAC875_rep_c72879_435	55.832	2B-1
wsnp_JD_c11975_12326445	55.832	2B-1
BS00012036_51	55.832	2B-1
Excalibur_c6922_1393	56.536	2B-1
Excalibur_rep_c66577_159	56.666	2B-1
JG_c2092_196	56.666	2B-1
Ra_c18654_239	56.666	2B-1
Ra_c18654_370	56.666	2B-1
BS00012071_51	56.666	2B-1
Jagger_c4502_69	56.666	2B-1
BS00064318_51	58.17	2B-1
GENE-4937_1435	59.853	2B-1
BS00046164_51	59.983	2B-1
Excalibur_c36280_764	59.983	2B-1
IAAV2917	59.983	2B-1
BS00046165_51	59.983	2B-1
RFL_Contig3172_1512	70.969	2B-1
GENE-1012_680	71.368	2B-1
BS00065471_51	73.378	2B-1
BS00064607_51	73.378	2B-1
Jagger_c6844_121	73.378	2B-1
Kukri_rep_c68903_301	73.378	2B-1
Kukri_rep_c68903_708	73.378	2B-1
Excalibur_c95944_641	73.378	2B-1
BS00065327_51	73.378	2B-1
BS00004224_51	73.378	2B-1
Excalibur_c14201_111	73.378	2B-1
Tdurum_contig82393_581	73.378	2B-1
BS00022335_51	73.378	2B-1
BobWhite_c18540_351	73.378	2B-1
RAC875_c29913_139	73.378	2B-1
wsnp_Ra_rep_c74497_72390803	73.378	2B-1
BS00022374_51	75.379	2B-1
Excalibur_c27629_473	76.333	2B-1
Excalibur_c80601_83	76.333	2B-1
tplb0060d11_1137	76.333	2B-1
Ku_c51309_212	76.333	2B-1
IAAV3100	76.333	2B-1
wsnp_Ex_c24135_33382521	76.333	2B-1
BS00044983_51	76.333	2B-1
wsnp_Ex_c19772_28771627	76.333	2B-1
RAC875_c13240_96	76.333	2B-1
Tdurum_contig78534_314	76.333	2B-1
Excalibur_c5801_177	76.333	2B-1
tplb0060d11_435	76.333	2B-1
wsnp_Ex_c28627_37743031	76.333	2B-1
Ex_c16948_754	77.05	2B-1
BS00021682_51	77.152	2B-1
RAC875_c17459_566	77.152	2B-1
Kukri_c2343_108	77.152	2B-1
RAC875_c4465_549	77.152	2B-1
wsnp_Ex_c2203_4129271	77.152	2B-1
Excalibur_c2819_1773	77.152	2B-1
Excalibur_c2819_2310	77.152	2B-1
BS00021713_51	77.543	2B-1
Tdurum_contig10219_706	77.543	2B-1
RAC875_c4465_324	77.543	2B-1
Kukri_c834_259	77.543	2B-1
wsnp_Ex_c2819_5213149	77.543	2B-1
RAC875_c10132_462	77.543	2B-1
wsnp_Ex_c9025_15039930	77.543	2B-1
wsnp_Ex_c942_1806632	77.543	2B-1
BS00095643_51	77.543	2B-1
BobWhite_c2371_520	77.543	2B-1
Tdurum_contig66317_77	78.803	2B-1
Tdurum_contig10380_87	78.803	2B-1
Tdurum_contig51168_326	78.803	2B-1
Tdurum_contig12459_664	78.803	2B-1
Kukri_s112614_205	78.803	2B-1
Excalibur_c5064_765	78.803	2B-1
Kukri_c56872_402	78.803	2B-1
Excalibur_rep_c67411_210	78.803	2B-1
Kukri_c6552_4243	78.803	2B-1
Kukri_rep_c68360_1476	78.803	2B-1
Kukri_rep_c69169_334	78.803	2B-1
RAC875_c12803_916	78.803	2B-1
RAC875_c66657_91	78.803	2B-1
wsnp_Ex_rep_c67411_65994109	78.803	2B-1
wsnp_Ex_rep_c68194_66973531	78.803	2B-1
Excalibur_c5064_284	78.803	2B-1
Kukri_c920_1379	78.803	2B-1
RAC875_c7540_366	78.803	2B-1
wsnp_Ex_c54998_57670603	78.803	2B-1
IACX2626	78.803	2B-1
RAC875_c14316_584	78.803	2B-1
wsnp_Ex_c1758_3326792	78.803	2B-1
Kukri_c24669_51	78.803	2B-1
Ex_c68194_1994	78.803	2B-1
Ex_c69493_1208	78.803	2B-1
Excalibur_c19649_1500	78.803	2B-1
Excalibur_c6807_1155	78.803	2B-1
Excalibur_c6807_464	78.803	2B-1
Kukri_c920_128	78.803	2B-1
Kukri_c920_319	78.803	2B-1
RAC875_rep_c70342_1644	78.803	2B-1
wsnp_Ex_rep_c68194_66973114	78.803	2B-1
wsnp_Ra_c28955_38371323	78.803	2B-1
RAC875_c54947_108	78.803	2B-1
BobWhite_c22106_204	79.287	2B-1
Tdurum_contig59522_420	79.287	2B-1
Tdurum_contig5691_596	79.287	2B-1
Kukri_c92273_67	79.287	2B-1
BS00079013_51	79.287	2B-1
wsnp_Ra_c31353_40494768	79.287	2B-1
Kukri_c18459_2622	79.287	2B-1
BobWhite_rep_c64679_73	79.287	2B-1
Kukri_c3024_1268	79.287	2B-1
wsnp_BG274584B_Ta_2_1	79.287	2B-1
Tdurum_contig62800_207	79.287	2B-1
wsnp_Ex_c58274_59638884	79.287	2B-1
wsnp_Ex_c58274_59639258	79.287	2B-1
Kukri_s115194_71	79.287	2B-1
Kukri_c97631_275	79.287	2B-1
TA002382-0681	79.287	2B-1
BobWhite_c1933_407	79.287	2B-1
Tdurum_contig10237_356	79.287	2B-1
RAC875_c14039_299	79.287	2B-1
RAC875_c15579_1044	79.287	2B-1
Kukri_c32241_1165	79.287	2B-1
CAP7_c1933_170	79.287	2B-1
Excalibur_rep_c108225_302	79.287	2B-1
RAC875_c29294_1281	79.287	2B-1
Tdurum_contig59522_262	79.287	2B-1
RAC875_c17658_1419	85.183	2B-1
RAC875_c41415_450	85.183	2B-1
RAC875_c77565_298	85.183	2B-1
RAC875_rep_c91134_949	85.183	2B-1
TA001281-1436	85.183	2B-1
RAC875_c3947_441	89.225	2B-1
wsnp_Ex_c10796_17575074	90.123	2B-1
wsnp_Ex_c4542_8154800	90.123	2B-1
BobWhite_c12134_1140	90.123	2B-1
wsnp_Ex_c9628_15927045	90.123	2B-1
GENE-1444_162	90.723	2B-1
GENE-1444_220	90.723	2B-1
Kukri_c4294_371	91.084	2B-1
TA001720-0874	91.084	2B-1
BS00102614_51	94.457	2B-1
wsnp_CAP7_c1592_791887	94.457	2B-1
wsnp_Ra_c15621_24073604	94.457	2B-1
Tdurum_contig54784_485	94.457	2B-1
BS00036456_51	94.457	2B-1
D_GDRF1KQ02G1C3M_196	94.457	2B-1
IACX5941	103.136	2B-1
BS00021896_51	103.136	2B-1
RAC875_rep_c113405_148	103.443	2B-1
BS00012493_51	103.462	2B-1
RAC875_c17658_1419	103.462	2B-1
BS00102614_51	103.462	2B-1
wsnp_Ex_c326_636368	0	2B-2
BobWhite_c11397_208	0	2B-2
Tdurum_contig56157_454	0	2B-2
Kukri_c3249_263	0.719	2B-2
RAC875_rep_c115433_378	1.054	2B-2
IACX8446	1.054	2B-2
Excalibur_c32789_440	1.054	2B-2
Kukri_c3249_806	1.054	2B-2
Kukri_c23905_151	1.054	2B-2
wsnp_JD_c640_960796	1.054	2B-2
Kukri_c30847_551	1.054	2B-2
wsnp_Ex_c7776_13247365	1.054	2B-2
wsnp_Ex_c1996_3754394	1.054	2B-2
RAC875_rep_c109471_154	2.017	2B-2
Ra_c2544_1566	2.017	2B-2
BS00084668_51	2.017	2B-2
Ra_c491_902	2.017	2B-2
wsnp_Ra_c1660_3275687	2.017	2B-2
BS00023068_51	2.017	2B-2
Ra_c11464_294	2.017	2B-2
BS00027693_51	2.174	2B-2
BS00077463_51	8.038	2B-2
BS00076139_51	8.038	2B-2
Excalibur_c841_609	11.079	2B-2
BS00108016_51	11.079	2B-2
BS00044806_51	11.155	2B-2
BobWhite_c48552_673	11.155	2B-2
BS00065556_51	11.155	2B-2
IAAV8700	11.155	2B-2
Excalibur_c41459_96	11.155	2B-2
wsnp_Ex_c3685_6723631	11.155	2B-2
Tdurum_contig20262_440	11.155	2B-2
Kukri_c52200_878	11.155	2B-2
RAC875_c4331_1627	11.155	2B-2
Kukri_c16758_443	11.155	2B-2
Tdurum_contig93602_268	11.155	2B-2
Tdurum_contig44328_68	11.626	2B-2
Excalibur_c19499_948	12.505	2B-2
RAC875_c2698_132	13	2B-2
Excalibur_c41459_69	14.186	2B-2
Excalibur_c4748_360	14.186	2B-2
RAC875_c2300_1021	14.186	2B-2
Tdurum_contig49928_424	14.186	2B-2
GENE-1086_1111	14.944	2B-2
GENE-1086_1444	15.111	2B-2
BS00109330_51	22.81	2B-2
wsnp_Ra_c4321_7860456	22.984	2B-2
BS00011149_51	27.3	2B-2
RAC875_rep_c111225_330	27.3	2B-2
BobWhite_c16439_1143	0	2D-1
Excalibur_c15048_488	0.198	2D-1
wsnp_Ku_c12022_19520410	0.198	2D-1
wsnp_Ku_c7229_12491877	0.198	2D-1
wsnp_Ex_c29666_38670435	0.198	2D-1
Kukri_rep_c105822_804	0.198	2D-1
Kukri_c13329_800	0.355	2D-1
wsnp_Ku_rep_c105822_91859983	0.355	2D-1
RAC875_c65419_229	0.355	2D-1
Excalibur_c17039_436	0.355	2D-1
Kukri_c36316_190	0.355	2D-1
BS00065147_51	0.466	2D-1
Kukri_c4790_893	0.466	2D-1
IACX9152	0.466	2D-1
BS00011313_51	0.466	2D-1
BS00065701_51	0.466	2D-1
BS00062864_51	0.466	2D-1
wsnp_Ex_c1944_3663988	0.466	2D-1
wsnp_BM140538D_Ta_2_1	0.647	2D-1
Ku_c57043_1232	0.725	2D-1
RAC875_c65419_206	0.725	2D-1
BS00022143_51	0.725	2D-1
BS00062865_51	0.725	2D-1
wsnp_BM140538D_Ta_2_1	0.725	2D-1
Ex_c54373_394	0.725	2D-1
BS00067757_51	0.803	2D-1
BS00022211_51	1.271	2D-1
BS00080749_51	1.271	2D-1
Excalibur_c22315_894	1.398	2D-1
Excalibur_c2887_131	1.398	2D-1
BS00063710_51	2.201	2D-1
RAC875_rep_c114236_188	2.201	2D-1
BS00063970_51	2.354	2D-1
IACX9380	3.236	2D-1
BS00063517_51	4.11	2D-1
Kukri_c60627_74	5.512	2D-1
BS00039211_51	6.153	2D-1
RAC875_c13116_1162	6.26	2D-1
IACX5935	6.422	2D-1
IAAV6312	6.56	2D-1
BS00044720_51	6.56	2D-1
Kukri_c49670_857	6.861	2D-1
RAC875_c46007_340	6.861	2D-1
TA001366-0072	6.861	2D-1
GENE-1409_76	6.861	2D-1
BS00021940_51	6.861	2D-1
wsnp_BE444144D_Ta_1_1	6.861	2D-1
Kukri_rep_c69214_641	6.861	2D-1
Kukri_rep_c103845_165	6.861	2D-1
Kukri_rep_c70983_923	6.861	2D-1
wsnp_Ra_c67199_65253620	6.861	2D-1
TA001373-1517	6.861	2D-1
Kukri_c26576_329	6.861	2D-1
IACX5670	6.861	2D-1
Kukri_c58577_269	6.861	2D-1
RFL_Contig5917_2433	6.861	2D-1
RFL_Contig5917_3026	6.861	2D-1
RFL_Contig5917_3182	6.861	2D-1
BS00080239_51	6.861	2D-1
RAC875_c60563_531	6.861	2D-1
CAP11_c3942_361	6.861	2D-1
RAC875_rep_c73201_205	6.861	2D-1
BS00046890_51	7.165	2D-1
BS00083504_51	7.165	2D-1
BS00043082_51	7.165	2D-1
Excalibur_c27702_282	7.165	2D-1
Kukri_c55028_182	13.786	2D-1
Kukri_rep_c72254_186	13.786	2D-1
Kukri_c29484_637	13.786	2D-1
wsnp_Ex_rep_c68555_67394261	17.44	2D-1
wsnp_RFL_Contig4134_4692458	17.94	2D-1
wsnp_RFL_Contig3960_4401914	18.968	2D-1
Ku_c19185_1569	22.541	2D-1
wsnp_CAP7_c2782_1329707	23.24	2D-1
wsnp_Ex_c8303_14001708	23.975	2D-1
Excalibur_c55975_231	24.248	2D-1
tplb0049b24_1152	28.034	2D-1
GENE-0762_74	28.034	2D-1
JD_c10324_88	29.658	2D-1
Ku_c68144_387	29.875	2D-1
Kukri_c18207_262	30.477	2D-1
RFL_Contig5277_1141	31.233	2D-1
Jagger_c7527_143	31.302	2D-1
RAC875_c4851_940	32.907	2D-1
IAAV4307	32.907	2D-1
GENE-0918_140	32.907	2D-1
Kukri_c16094_496	34.116	2D-1
Excalibur_c5193_2213	34.116	2D-1
Excalibur_c4167_231	34.116	2D-1
Excalibur_c12675_1666	34.116	2D-1
Excalibur_rep_c67599_677	34.116	2D-1
RAC875_c47965_111	34.116	2D-1
RFL_Contig3121_1979	34.116	2D-1
Kukri_c17_943	34.116	2D-1
RFL_Contig2862_1287	34.443	2D-1
Jagger_c593_107	34.443	2D-1
Excalibur_c3004_733	34.471	2D-1
Excalibur_c45532_282	34.471	2D-1
Excalibur_rep_c70417_100	34.471	2D-1
RAC875_c64504_417	34.471	2D-1
tplb0030l01_1677	34.471	2D-1
GENE-1304_646	34.471	2D-1
Excalibur_c14639_1837	34.471	2D-1
RAC875_c29056_120	34.471	2D-1
Excalibur_c8768_1163	34.471	2D-1
Excalibur_c9525_755	34.471	2D-1
tplb0042o21_938	34.471	2D-1
RAC875_c51691_82	34.471	2D-1
tplb0060e06_1267	34.471	2D-1
RAC875_c319_582	34.471	2D-1
Excalibur_rep_c108819_157	34.7	2D-1
IAAV5401	34.7	2D-1
RAC875_c35807_595	34.7	2D-1
RAC875_rep_c101664_297	34.7	2D-1
D_contig03185_174	34.7	2D-1
RFL_Contig4583_1909	34.7	2D-1
Excalibur_c9619_1136	34.7	2D-1
CAP8_c2833_325	34.7	2D-1
Kukri_c16094_406	34.7	2D-1
Jagger_c7882_154	34.7	2D-1
Excalibur_c24764_305	34.7	2D-1
Excalibur_c31806_491	34.7	2D-1
Kukri_c21135_1071	34.7	2D-1
Kukri_c38203_354	34.7	2D-1
RAC875_c4851_1367	34.7	2D-1
RAC875_c4851_1600	34.7	2D-1
Excalibur_rep_c67599_272	34.7	2D-1
RAC875_c5998_1056	34.7	2D-1
IAAV9128	34.7	2D-1
Excalibur_c66045_388	34.7	2D-1
Tdurum_contig70471_308	34.762	2D-1
Kukri_c12693_396	34.762	2D-1
IAAV790	34.762	2D-1
Kukri_c5276_447	34.762	2D-1
RAC875_c15171_858	34.762	2D-1
Excalibur_c2311_1116	34.762	2D-1
Excalibur_c2311_1190	34.762	2D-1
Excalibur_c7366_1475	34.762	2D-1
TA002335-0425	34.762	2D-1
Excalibur_rep_c68145_520	34.762	2D-1
RAC875_c42539_151	34.762	2D-1
RAC875_rep_c77646_102	34.762	2D-1
Excalibur_c2311_2260	34.762	2D-1
Tdurum_contig41912_893	34.762	2D-1
wsnp_Ex_c9619_15913632	34.762	2D-1
RAC875_c10626_2089	34.762	2D-1
RAC875_c23815_545	34.762	2D-1
D_GDEEGVY02GXWQ0_77	35.178	2D-1
Excalibur_c1999_1130	40.803	2D-1
wsnp_RFL_Contig2324_1803878	40.803	2D-1
Excalibur_c6681_580	44.406	2D-1
RAC875_c1482_3919	50.893	2D-1
BobWhite_c13924_707	51.13	2D-1
Kukri_c31121_1011	51.196	2D-1
TA005542-0450	51.196	2D-1
BS00110411_51	51.414	2D-1
TA001163-0861	51.414	2D-1
Excalibur_c15426_661	51.414	2D-1
Kukri_c89993_379	51.414	2D-1
D_GDS7LZN02G73QS_245	51.414	2D-1
Excalibur_c53879_240	51.414	2D-1
RAC875_c21514_77	51.605	2D-1
wsnp_Ex_rep_c66348_64527919	51.605	2D-1
BS00066132_51	51.605	2D-1
Excalibur_c47219_820	51.605	2D-1
RAC875_c25763_254	51.605	2D-1
wsnp_Ku_c35823_44965489	51.605	2D-1
RAC875_rep_c102601_57	51.605	2D-1
RAC875_rep_c102601_204	51.605	2D-1
RAC875_rep_c112625_307	51.605	2D-1
wsnp_CAP7_c3635_1688824	51.605	2D-1
Kukri_c20646_2845	51.605	2D-1
Ra_c69210_713	51.605	2D-1
wsnp_Ex_rep_c66348_64527084	51.605	2D-1
RAC875_rep_c108798_241	51.605	2D-1
RAC875_c35927_410	51.605	2D-1
RAC875_c17722_1704	51.605	2D-1
Excalibur_c8720_1073	51.605	2D-1
Excalibur_c4248_1411	51.605	2D-1
Excalibur_c48295_249	51.605	2D-1
Excalibur_c44325_392	51.605	2D-1
Excalibur_c44325_92	51.605	2D-1
RAC875_rep_c120698_93	51.605	2D-1
GENE-1176_361	51.605	2D-1
GENE-1388_98	51.605	2D-1
RAC875_c39690_264	51.605	2D-1
Excalibur_c42799_210	51.605	2D-1
BS00022456_51	51.605	2D-1
Excalibur_c8573_291	51.605	2D-1
RAC875_c21514_77	51.605	2D-1
Excalibur_rep_c67221_153	51.605	2D-1
Kukri_c34647_218	51.605	2D-1
TA014111-0612	51.605	2D-1
Tdurum_contig10984_316	51.962	2D-1
GENE-1236_62	51.962	2D-1
BS00066527_51	51.962	2D-1
BS00031459_51	51.962	2D-1
BS00110412_51	51.962	2D-1
Excalibur_c63522_172	51.962	2D-1
Excalibur_c488_4121	52.089	2D-1
Kukri_c31121_1460	52.089	2D-1
Excalibur_c64568_125	52.089	2D-1
TA006113-0823	52.089	2D-1
BS00064941_51	52.089	2D-1
GENE-4595_130	52.089	2D-1
Excalibur_c8720_321	52.089	2D-1
Kukri_c61575_80	52.089	2D-1
RAC875_c30919_401	52.089	2D-1
Kukri_c2561_179	52.089	2D-1
RAC875_c39966_280	52.089	2D-1
RAC875_c52165_241	52.089	2D-1
Excalibur_c18353_55	52.089	2D-1
Excalibur_c42110_66	52.12	2D-1
Excalibur_c95944_72	52.12	2D-1
GENE-1236_418	52.12	2D-1
BobWhite_c22273_227	52.12	2D-1
Kukri_rep_c68903_1100	52.263	2D-1
RAC875_rep_c112359_373	52.263	2D-1
Kukri_c32355_1027	52.263	2D-1
GENE-0703_5	52.263	2D-1
Kukri_c26015_510	52.263	2D-1
BS00065717_51	52.263	2D-1
wsnp_JD_c20871_18460030	52.263	2D-1
GENE-1316_443	52.263	2D-1
Kukri_rep_c73433_61	52.263	2D-1
GENE-0998_815	52.263	2D-1
Kukri_c411_251	52.263	2D-1
wsnp_Ex_c23239_32477458	52.263	2D-1
RFL_Contig487_2874	52.399	2D-1
Excalibur_c65796_394	52.491	2D-1
RAC875_c13774_161	52.491	2D-1
Excalibur_rep_c103649_61	52.491	2D-1
Excalibur_rep_c104444_206	52.491	2D-1
CAP11_c1070_54	52.491	2D-1
Excalibur_c12922_1888	52.491	2D-1
Ku_c674_915	52.491	2D-1
Excalibur_c1027_927	52.491	2D-1
wsnp_Ra_c3057_5773026	52.491	2D-1
RFL_Contig1691_2249	52.491	2D-1
Excalibur_c62255_986	52.491	2D-1
RAC875_rep_c69388_413	52.491	2D-1
RAC875_c16967_68	52.491	2D-1
Excalibur_c77484_60	52.491	2D-1
RAC875_rep_c72115_351	52.491	2D-1
Kukri_c23081_2360	52.568	2D-1
Excalibur_c65341_321	52.568	2D-1
Excalibur_c4386_429	52.568	2D-1
GENE-0342_117	52.568	2D-1
Kukri_c98474_481	52.568	2D-1
Kukri_c12032_508	52.568	2D-1
RFL_Contig3172_444	52.568	2D-1
Excalibur_c45366_1788	52.568	2D-1
Excalibur_c3120_889	52.568	2D-1
Kukri_c58969_980	52.568	2D-1
Kukri_c14696_214	52.568	2D-1
IAAV3805	52.568	2D-1
Excalibur_rep_c116627_114	52.568	2D-1
Excalibur_c22687_1091	52.568	2D-1
Excalibur_c4775_71	52.568	2D-1
RAC875_c110838_499	52.568	2D-1
RAC875_rep_c85788_126	52.568	2D-1
Kukri_c38510_111	52.568	2D-1
Excalibur_c93588_271	52.568	2D-1
D_F5MV3MU01EQX37_66	52.568	2D-1
Excalibur_c30328_713	52.712	2D-1
GENE-0638_677	52.712	2D-1
Kukri_c30668_294	52.712	2D-1
wsnp_Ku_c9269_15583444	52.712	2D-1
wsnp_BE426620D_Ta_2_2	52.712	2D-1
Kukri_c36639_186	52.712	2D-1
RAC875_c45563_60	52.712	2D-1
RAC875_c29259_751	52.712	2D-1
RAC875_c53568_391	52.87	2D-1
GENE-4595_327	52.87	2D-1
Tdurum_contig12912_308	53.053	2D-1
Excalibur_rep_c103684_815	53.053	2D-1
GENE-1176_655	53.053	2D-1
CAP12_rep_c5547_123	53.053	2D-1
BS00031266_51	53.053	2D-1
wsnp_Ex_rep_c70132_69082249	53.053	2D-1
wsnp_Ex_c46666_52102968	53.33	2D-1
tplb0049b24_1152	53.33	2D-1
Excalibur_rep_c108819_157	53.33	2D-1
RAC875_c66820_684	55.407	2D-1
RAC875_rep_c69762_300	56.973	2D-1
Excalibur_c46666_142	56.973	2D-1
Excalibur_c37167_266	62.357	2D-1
Ku_c20948_1230	64.464	2D-1
Kukri_rep_c68139_172	66.785	2D-1
Kukri_c34983_190	87.14	2D-1
BS00065136_51	87.14	2D-1
RAC875_c7201_229	87.14	2D-1
Kukri_c32355_1089	87.14	2D-1
RAC875_c32340_462	87.14	2D-1
RFL_Contig3550_457	87.14	2D-1
tplb0058k20_1741	87.14	2D-1
RAC875_rep_c69388_134	87.14	2D-1
BS00092666_51	87.14	2D-1
tplb0062d15_1382	87.14	2D-1
Excalibur_rep_c70308_701	87.14	2D-1
TA001249-1083	87.14	2D-1
GENE-3066_157	87.14	2D-1
Excalibur_c11133_209	87.14	2D-1
wsnp_BE445431D_Ta_2_1	87.14	2D-1
Excalibur_c16438_318	87.14	2D-1
Kukri_rep_c72959_145	87.14	2D-1
RAC875_c21300_131	87.14	2D-1
GENE-0638_732	87.14	2D-1
Kukri_c85862_95	87.14	2D-1
RAC875_c21305_118	87.14	2D-1
Excalibur_c74714_108	87.14	2D-1
RAC875_rep_c69388_778	87.14	2D-1
Ex_c8179_1452	87.14	2D-1
tplb0042l03_580	87.14	2D-1
RAC875_c14885_918	87.14	2D-1
BS00067347_51	89.77	2D-1
wsnp_Ex_c7908_13430703	0	2D-2
Kukri_c19434_936	0	2D-2
D_F1BEJMU01A0OMY_356	0.519	2D-2
BS00049514_51	0.519	2D-2
BS00067698_51	0.919	2D-2
D_F1BEJMU02GB94Z_188	2.365	2D-2
BS00047901_51	2.761	2D-2
BS00063645_51	2.761	2D-2
Tdurum_contig29563_257	2.909	2D-2
D_contig15948_318	3.904	2D-2
BS00004040_51	6.707	2D-2
Excalibur_rep_c101288_130	6.756	2D-2
RAC875_c16897_367	6.944	2D-2
Kukri_c47664_191	7.026	2D-2
D_contig39379_541	7.026	2D-2
Kukri_c29358_277	7.026	2D-2
Excalibur_c35611_446	7.026	2D-2
Excalibur_c35611_446	7.098	2D-2
wsnp_Ex_c1408_2704613	7.607	2D-2
Excalibur_c1408_236	7.607	2D-2
JD_c63957_1176	8.891	2D-2
D_contig17313_245	11.639	2D-2
BS00072058_51	11.639	2D-2
Excalibur_c22634_928	11.639	2D-2
Excalibur_c22634_1489	11.639	2D-2
D_GDEEGVY02IF3IH_412	11.639	2D-2
Excalibur_rep_c109101_94	11.738	2D-2
BS00093990_51	13.393	2D-2
BS00022234_51	35.345	2D-2
Excalibur_c24123_165	0	3A
BS00036492_51	0.016	3A
Kukri_c14029_117	0.016	3A
Kukri_c3673_2442	0.016	3A
CAP8_rep_c3652_80	0.016	3A
Kukri_c34845_242	0.016	3A
IAAV4190	0.016	3A
GENE-1674_631	0.016	3A
BS00032524_51	0.016	3A
Kukri_c28917_96	0.016	3A
wsnp_Ex_c12875_20407926	8.66	3A
BS00063445_51	8.66	3A
RAC875_c26767_158	8.66	3A
Excalibur_c25195_387	8.66	3A
Tdurum_contig93830_1688	11.332	3A
wsnp_RFL_Contig3866_4228783	14.21	3A
wsnp_Ku_c30545_40369365	14.21	3A
BS00022129_51	14.21	3A
BobWhite_c28464_814	14.21	3A
wsnp_BE426222A_Ta_2_1	14.21	3A
wsnp_Ex_rep_c67727_66398596	14.21	3A
IAAV6974	14.21	3A
wsnp_Ku_c44089_51445136	14.21	3A
BS00010947_51	14.21	3A
wsnp_Ex_c16615_25147492	14.21	3A
Kukri_c2454_59	14.21	3A
BS00078430_51	14.965	3A
BS00025191_51	19.332	3A
CAP8_c2839_118	19.332	3A
CAP8_c1093_136	21.582	3A
wsnp_Ex_c14681_22747500	21.582	3A
wsnp_Ex_c28310_37444843	21.582	3A
wsnp_Ex_c12850_20377830	21.582	3A
wsnp_JD_c11273_11770307	21.582	3A
Ra_c14565_1056	21.582	3A
wsnp_Ex_c943_1808232	21.582	3A
wsnp_Ex_c943_1808577	21.582	3A
wsnp_Ex_c11039_17902115	21.582	3A
wsnp_BE443995B_Ta_2_2	21.582	3A
Kukri_rep_c110312_376	22.05	3A
Kukri_rep_c112061_617	22.168	3A
Tdurum_contig84762_258	24.093	3A
wsnp_Ex_c15264_23484855	26.273	3A
Ku_c9092_1164	26.273	3A
Ra_c1002_1094	26.273	3A
Ex_c6864_677	26.273	3A
Ku_c8627_745	26.273	3A
Kukri_c8627_552	26.273	3A
Ra_c1002_1670	27.037	3A
Excalibur_c46082_440	29.364	3A
BS00031289_51	30.916	3A
Kukri_c62467_362	42.885	3A
wsnp_Ku_c32404_42016343	44.799	3A
wsnp_CAP12_rep_c8867_3720285	44.799	3A
IAAV6317	44.799	3A
CAP7_c3367_68	44.799	3A
Kukri_rep_c70479_411	44.799	3A
wsnp_Ex_c45213_51068305	44.799	3A
BobWhite_c42102_237	44.799	3A
Ex_c18484_2026	44.799	3A
wsnp_Ex_c9510_15761235	44.799	3A
wsnp_Ku_c5243_9344536	44.799	3A
Ku_c13307_1116	44.799	3A
Ex_c5858_1992	44.799	3A
Ex_c5858_953	44.799	3A
RAC875_rep_c75768_245	44.799	3A
Tdurum_contig58326_467	44.799	3A
Ra_c38505_555	44.799	3A
RAC875_rep_c105428_270	44.799	3A
wsnp_Ex_c12269_19597341	44.799	3A
wsnp_Ex_c24731_33983680	44.799	3A
wsnp_Ex_c41283_48140956	44.799	3A
RAC875_c13895_763	44.799	3A
Ku_c68484_1276	44.799	3A
Tdurum_contig59782_86	44.799	3A
BS00101401_51	44.833	3A
wsnp_Ex_c22766_31972812	44.833	3A
BS00026189_51	44.833	3A
BobWhite_c34548_96	44.833	3A
wsnp_Ex_c11085_17973016	44.833	3A
IAAV1334	44.833	3A
wsnp_Ra_c27831_37346894	44.833	3A
BobWhite_c11225_941	44.833	3A
Ku_c28597_514	44.833	3A
BS00010854_51	44.833	3A
wsnp_Ra_c11291_18338838	44.833	3A
Excalibur_c13709_2568	44.833	3A
Ex_c104581_457	44.833	3A
BS00011612_51	44.833	3A
wsnp_Ex_c15100_23284023	44.833	3A
IAAV5030	44.833	3A
wsnp_Ex_c1149_2206471	44.833	3A
wsnp_Ex_c37208_45002588	44.833	3A
wsnp_Ra_c35889_44345459	44.833	3A
wsnp_Ex_c41283_48141201	44.833	3A
Ra_c39556_524	44.833	3A
IAAV5821	44.833	3A
wsnp_Ex_rep_c104884_89459472	44.833	3A
Kukri_c20889_526	44.833	3A
GENE-1820_661	44.833	3A
Ku_c14313_1194	44.833	3A
wsnp_Ex_c47907_52974924	44.833	3A
Ku_c73010_143	44.833	3A
GENE-4795_75	44.833	3A
IAAV2383	44.833	3A
wsnp_Ra_c4858_8709000	44.911	3A
BS00070511_51	45.184	3A
wsnp_Ex_c5047_8963671	46.787	3A
BS00067190_51	46.787	3A
Tdurum_contig59531_892	46.886	3A
wsnp_Ex_rep_c66685_65003254	52.981	3A
RAC875_c9500_1770	55.569	3A
Excalibur_c39248_485	55.569	3A
Tdurum_contig64606_1309	58.132	3A
BS00047668_51	58.542	3A
IACX6054	58.917	3A
Kukri_c10210_1387	58.917	3A
BobWhite_c29826_602	58.917	3A
Kukri_c13120_433	58.917	3A
Kukri_c55381_67	58.917	3A
Excalibur_c56240_200	59.058	3A
Excalibur_c41857_814	59.739	3A
wsnp_Ex_c8517_14315660	59.952	3A
CAP12_c5387_372	60.041	3A
Kukri_c1308_2782	60.041	3A
wsnp_Ex_rep_c67786_66472676	60.185	3A
BS00075598_51	60.403	3A
wsnp_Ex_c5623_9891427	60.544	3A
wsnp_Ex_c5623_9891584	60.544	3A
BS00022752_51	60.696	3A
Tdurum_contig48522_227	60.811	3A
Tdurum_contig12557_1382	60.905	3A
Tdurum_contig76105_124	61.001	3A
Tdurum_contig49022_293	61.125	3A
BobWhite_c716_644	61.125	3A
Tdurum_contig29045_84	61.125	3A
Tdurum_contig55560_972	61.188	3A
wsnp_Ex_c35861_43926854	61.287	3A
wsnp_Ex_c35861_43927741	61.347	3A
Excalibur_c28180_367	61.348	3A
Excalibur_c18747_1292	61.35	3A
wsnp_Ex_c35861_43926307	61.369	3A
Tdurum_contig61190_271	61.409	3A
RAC875_c62012_382	61.478	3A
wsnp_Ex_c18747_27625264	61.504	3A
IAAV969	61.504	3A
wsnp_Ex_rep_c69342_68276256	61.505	3A
Ex_c35861_1382	61.518	3A
Tdurum_contig57552_327	61.518	3A
Tdurum_contig42150_3190	61.524	3A
Excalibur_c35861_106	61.528	3A
CAP7_rep_c12940_130	61.558	3A
Kukri_c15102_505	61.589	3A
Tdurum_contig42150_3348	61.601	3A
wsnp_Ex_rep_c104327_89077792	61.604	3A
wsnp_Ex_rep_c69919_68881108	61.606	3A
RAC875_c947_383	61.606	3A
RAC875_c14370_1319	61.607	3A
Kukri_c27572_1338	61.624	3A
Excalibur_rep_c109598_66	61.627	3A
Tdurum_contig48522_295	61.792	3A
Tdurum_contig48522_635	61.795	3A
wsnp_Ex_rep_c69342_68276235	62.016	3A
RAC875_c5056_220	62.393	3A
BS00021909_51	62.448	3A
Excalibur_rep_c105978_544	62.468	3A
wsnp_Ku_c38911_47455674	62.471	3A
GENE-1634_405	62.488	3A
TA001383-0516	62.495	3A
Excalibur_c60581_62	62.5	3A
RAC875_rep_c109433_782	62.581	3A
Kukri_c33640_640	62.807	3A
RAC875_c67998_96	62.807	3A
Tdurum_contig76105_201	62.893	3A
wsnp_Ku_c38911_47455924	63.02	3A
Tdurum_contig64606_1104	63.37	3A
Tdurum_contig64606_1106	63.37	3A
BS00066319_51	63.519	3A
GENE-1981_131	65.114	3A
BS00081688_51	65.114	3A
wsnp_Ex_c14400_22381548	65.24	3A
wsnp_Ex_c14400_22381382	65.24	3A
Kukri_c8400_2315	65.24	3A
wsnp_Ku_c8400_14280021	65.24	3A
wsnp_Ex_rep_c69314_68244036	65.24	3A
wsnp_Ex_c14202_22145136	65.431	3A
Kukri_rep_c103783_1380	65.631	3A
wsnp_Ex_rep_c67588_66227926	65.866	3A
Excalibur_c17655_467	66.025	3A
CAP8_c3568_256	67.022	3A
RAC875_c24982_202	67.045	3A
wsnp_Ex_c10630_17338703	67.436	3A
wsnp_Ex_c10630_17338753	67.436	3A
BS00009649_51	67.451	3A
wsnp_Ra_c27517_37034553	68.037	3A
BS00022419_51	72.236	3A
wsnp_Ra_c19079_28210937	73.591	3A
Ra_c1619_432	73.591	3A
RAC875_c8700_1370	73.591	3A
wsnp_Ra_c27984_37480491	73.591	3A
TA003179-0872	73.591	3A
Ku_c52173_572	73.852	3A
Ra_c42858_564	73.852	3A
BS00022182_51	73.854	3A
BS00093889_51	73.854	3A
CAP7_c3178_52	74.496	3A
Tdurum_contig50577_620	79.548	3A
BS00086050_51	79.731	3A
Tdurum_contig31235_99	80.11	3A
BS00074926_51	80.203	3A
Kukri_c51666_401	81.154	3A
IAAV9044	81.154	3A
GENE-1934_182	81.154	3A
RAC875_c28721_290	81.154	3A
IAAV5507	81.154	3A
Excalibur_c7610_143	81.154	3A
BS00068508_51	81.154	3A
GENE-1934_501	81.4	3A
Kukri_s117946_404	81.484	3A
RAC875_c35074_452	81.578	3A
RAC875_c35074_486	81.887	3A
wsnp_Ex_c45877_51547406	82.752	3A
wsnp_Ra_c66411_64796843	83.181	3A
BobWhite_c11000_935	83.181	3A
RAC875_c65573_410	83.37	3A
BS00093252_51	86.139	3A
Tdurum_contig5009_392	86.139	3A
Tdurum_contig5009_735	86.139	3A
Tdurum_contig67686_633	86.139	3A
Tdurum_contig5009_349	86.934	3A
Tdurum_contig67686_792	86.934	3A
Tdurum_contig67686_851	86.934	3A
Tdurum_contig67686_1204	88.477	3A
CAP7_c915_121	89.744	3A
wsnp_Ex_c28679_37784735	94.385	3A
RAC875_c4841_753	104.175	3A
Excalibur_rep_c109112_430	0	3B
Excalibur_c9829_654	19.613	3B
IAAV6644	37.421	3B
wsnp_Ex_c24548_33795073	40.677	3B
JD_c23336_253	40.677	3B
Tdurum_contig43938_291	40.677	3B
BS00079522_51	44.49	3B
RAC875_c53353_78	44.49	3B
RFL_Contig5709_3005	44.49	3B
RFL_Contig5709_3312	44.49	3B
wsnp_Ex_rep_c67107_65584404	53.111	3B
wsnp_Ex_c7316_12552186	53.111	3B
RFL_Contig1801_1473	53.111	3B
Tdurum_contig25619_350	53.111	3B
BS00058860_51	53.111	3B
BS00102646_51	53.252	3B
RAC875_c16527_192	53.252	3B
IAAV8777	53.252	3B
BS00083706_51	53.252	3B
Kukri_rep_c69663_846	53.252	3B
BS00102648_51	53.383	3B
RAC875_c4954_943	53.383	3B
wsnp_Ex_rep_c66331_64502558	53.383	3B
BS00058654_51	53.383	3B
BobWhite_c2453_282	53.383	3B
BS00087757_51	53.383	3B
BobWhite_rep_c63300_279	56.702	3B
BS00066798_51	56.702	3B
Kukri_rep_c107494_369	56.702	3B
Tdurum_contig9514_807	65.788	3B
RAC875_c51781_771	65.788	3B
Tdurum_contig24552_508	65.788	3B
CAP12_rep_c3868_270	65.788	3B
GENE-1743_853	65.788	3B
Tdurum_contig7623_695	65.788	3B
RAC875_c29367_314	65.788	3B
RFL_Contig2549_565	65.788	3B
Ra_c16527_465	65.944	3B
wsnp_CAP11_c59_99769	66.865	3B
RFL_Contig4792_379	66.865	3B
wsnp_CAP11_c59_99317	66.865	3B
RFL_Contig2578_862	66.865	3B
wsnp_Ex_c33879_42293206	66.865	3B
wsnp_Ex_rep_c66331_64503065	67.751	3B
BS00022669_51	75.308	3B
BS00089530_51	75.308	3B
RFL_Contig5508_1283	75.308	3B
Ku_c519_281	75.308	3B
Kukri_c14642_917	75.308	3B
Ra_c17608_960	75.308	3B
BobWhite_c3902_210	75.308	3B
BS00011806_51	75.308	3B
RAC875_c16310_252	75.308	3B
wsnp_Ex_c40595_47620787	75.308	3B
Kukri_c1760_62	75.308	3B
BS00111294_51	75.308	3B
Kukri_c49752_254	75.308	3B
Kukri_c8458_916	75.308	3B
BS00009992_51	75.308	3B
BS00075373_51	75.308	3B
BS00063443_51	75.308	3B
RAC875_c21604_1625	75.308	3B
Tdurum_contig35799_214	75.308	3B
wsnp_Ex_c3005_5548573	75.308	3B
BobWhite_rep_c49330_217	75.308	3B
BobWhite_rep_c66215_299	75.308	3B
wsnp_Ex_c16919_25506076	75.308	3B
IACX5776	75.308	3B
RFL_Contig5299_1905	75.308	3B
IACX20251	75.308	3B
Excalibur_c30565_92	75.308	3B
RAC875_rep_c118229_56	75.308	3B
IAAV2853	75.308	3B
wsnp_Ex_rep_c67625_66279491	78.389	3B
BobWhite_c17021_269	78.389	3B
IAAV7546	80.05	3B
BobWhite_c609_414	81.642	3B
BS00024499_51	90.544	3B
RAC875_c10710_87	90.544	3B
RAC875_c9930_191	90.544	3B
BS00024496_51	90.544	3B
wsnp_Ra_c10710_17570054	90.544	3B
GENE-0293_346	90.544	3B
BS00070210_51	92.536	3B
Excalibur_c212_1553	110.617	3B
BS00075934_51	110.617	3B
Tdurum_contig50596_573	115.199	3B
Ku_c12191_1202	119.8	3B
Kukri_c23354_369	119.8	3B
RAC875_c63331_327	0	3D-1
RAC875_c5433_682	8.681	3D-1
D_GDEEGVY02HFA91_138	10.397	3D-1
RAC875_c26767_1321	22.97	3D-1
RFL_Contig608_522	31.032	3D-1
Excalibur_c30368_56	40.333	3D-1
RAC875_c32005_247	44.796	3D-1
Tdurum_contig12899_83	46.442	3D-1
Kukri_c33561_564	46.442	3D-1
BS00024603_51	46.442	3D-1
BS00069773_51	46.442	3D-1
BS00076298_51	46.442	3D-1
IAAV1578	46.442	3D-1
Excalibur_c11079_101	46.442	3D-1
JD_c15022_218	46.442	3D-1
tplb0053a24_1247	46.442	3D-1
Kukri_c3773_1450	46.442	3D-1
BS00098760_51	46.442	3D-1
BobWhite_c4864_326	46.442	3D-1
BobWhite_c6016_214	46.442	3D-1
BobWhite_c6016_805	46.442	3D-1
RAC875_c5633_1748	46.442	3D-1
RAC875_c43163_263	46.442	3D-1
Excalibur_c20277_593	46.442	3D-1
RAC875_rep_c112565_111	46.442	3D-1
RFL_Contig4591_1759	46.442	3D-1
BobWhite_c18256_158	46.442	3D-1
Tdurum_contig50596_708	46.442	3D-1
Tdurum_contig83209_316	46.442	3D-1
Kukri_c32803_217	47.16	3D-1
BS00063985_51	47.16	3D-1
D_contig17749_399	47.16	3D-1
Jagger_c728_225	47.16	3D-1
BS00080158_51	47.16	3D-1
Kukri_c24181_286	47.16	3D-1
RAC875_c29367_349	47.16	3D-1
BS00041764_51	47.16	3D-1
RAC875_c48906_281	47.16	3D-1
CAP7_c4121_370	47.16	3D-1
Jagger_c8905_84	47.16	3D-1
RFL_Contig3008_1177	47.16	3D-1
BS00040760_51	47.16	3D-1
Excalibur_c20559_887	47.16	3D-1
Kukri_rep_c117022_97	47.16	3D-1
RAC875_c29099_540	47.16	3D-1
RAC875_c3956_659	47.16	3D-1
RAC875_c34624_305	47.16	3D-1
RAC875_rep_c69820_148	55.042	3D-1
wsnp_Ex_rep_c66331_64502363	57.153	3D-1
CAP11_c7974_175	57.153	3D-1
RAC875_c46403_277	57.153	3D-1
Excalibur_c9485_351	57.153	3D-1
CAP8_c5043_351	57.153	3D-1
Excalibur_c45695_153	57.153	3D-1
GENE-1743_858	57.153	3D-1
RAC875_c51781_795	57.153	3D-1
CAP8_c7793_186	57.153	3D-1
Excalibur_c9485_686	57.153	3D-1
BS00098759_51	58.103	3D-1
Kukri_c50527_241	58.103	3D-1
BS00095248_51	58.103	3D-1
BobWhite_c3111_636	58.103	3D-1
BobWhite_rep_c50331_372	58.103	3D-1
CAP7_c4121_313	58.103	3D-1
tplb0062k24_584	58.103	3D-1
RAC875_c3141_214	58.103	3D-1
RAC875_c7727_864	58.103	3D-1
TA001247-0573	58.103	3D-1
BS00085464_51	58.103	3D-1
BS00108577_51	58.103	3D-1
BS00108582_51	58.103	3D-1
Excalibur_c20559_98	58.103	3D-1
BobWhite_c25110_98	58.103	3D-1
BS00080151_51	58.103	3D-1
Excalibur_rep_c69004_1653	58.103	3D-1
Kukri_rep_c94244_339	58.103	3D-1
BS00021687_51	58.103	3D-1
wsnp_Ra_c41135_48426638	61.66	3D-1
Tdurum_contig67613_465	63.32	3D-1
BS00049084_51	63.496	3D-1
BS00067117_51	66.864	3D-1
D_contig59199_227	66.886	3D-1
[truncated: 1,903 more rows]

## Sheet: Table S3
Table S3. Number and distribution of SNP markers in the genetic linkage map constructed with 198 RILs derived from the C615/Yangmai 13 cross
Chromosome	No. of markers (N)	Map length (cM)	Marker density (N/cM)
1A	454	164	2.77
1B	109	146	0.75
1D	106	64	1.66
2A	133	174	0.76
2B	444	130.8	3.4
2D	345	125.1	2.76
3A	236	104.2	2.26
3B	89	119.8	0.75
3D	129	135.1	0.95
4A	466	179.9	2.59
4B	58	140.7	0.41
4D	9	30.7	0.29
5A	105	114.1	0.92
5B	582	160.1	3.64
5D	22	96.2	0.23
6A	185	121.6	1.52
6B	6	88.9	0.07
6D	13	94.1	0.14
7A	231	154.8	1.49
7B	153	138	1.11
7D	26	67.1	0.39
Hom. group 1	669	374	1.79
Group 2	922	429.9	2.14
Group 3	454	359.1	1.26
Group 4	533	351.3	1.52
Group 5	709	370.4	1.91
Group 6	204	304.6	0.67
Group 7	410	359.9	1.14
A genome	1810	1012.6	1.79
B genome	1441	924.3	1.56
D genome	650	612.3	1.06
Total	3901	2549.2	1.53

## Sheet: Table S4
Table S4. The effects of diferent combinations of resistance QTL from C615 detected on chromosomes 2AL, 2DS, and 2DL
Resistance alleles at QTLa	No. of RILs	FHB point	FHB spray (%)
None	41	4.08	8.99
2AL, –, –	32	3.34	7.63
–, 2DS, –	32	3.69	7.19
–, –, 2DL	23	2.76	6.38
2AL, 2DS, –	15	2.92	7.94
2AL, –, 2DL	37	2.58	6.91
–, 2DS, 2DL	5	3.52	6.92
2AL, 2DS, 2DL	21	2.57	6.3
a Combination of resistance QTL from C615 among different classes. ‘‘–’’ denotes absence of resistance alleles at one or more of the three QTL
The mean phenotypic data across all environments for C615 and Yangmai 13 were 1.26 and 5.25 for FHB severity after point inoculation; 4.69% and 16.24% for FHB severity after spray inoculation
